# Supplementary material for: The serotonin transporter sustains human brown adipose tissue thermogenesis
Source: Nat Metab. 2023 Aug 3;5(8):1319–36. doi: 10.1038/s42255-023-00839-2 (PMC10447248; doi:10.1038/s42255-023-00839-2)
Supplement: Supplementary file 3 — Source data for Figs. 1–5, Tables 1 and 2 and Extended Data Figs. 1–4. [file 42255_2023_839_MOESM3_ESM.csv]

## Sheet: Figure 1
A														B			C																										D
Gene NAME	log2FoldChange	pvalue	padj	Log10 Padj value	Brown P1	Brown P2	Brown P3	Brown P4	White P1	White P2	White P3	White P4			(z score)			White adipocytes												Brown adipocytes														Inguinal adipocytes				Brown adipocytes
STMN2	6.57439	6.06e-34	8.21e-30	-29.0857	10.0622	12.5603	5.8534	4.63307	654.241	200.035	866.486	1351.56		Cholecystokinin/Gastrin-mediated Signaling	-2.828			P1	P2	P3	P4	P5	P6	P7	P8	P9	P10	P11	P12	P1	P2	P3	P4	P5	P6	P7	P8	P9	P10	P11	P12			1	2	3	4	1	2
PLAT	-2.50735	1.02e-15	6.88e-12	-11.1624	1658.65	2492.32	1643.13	1486.44	362.386	455.479	306.293	153.493		Endothelin-1 Signaling	-2.828		UCP1	0.124721	0.128011	0.031334	0.033716	0.442202	0.139593	0.194785	0.032273	0.088889	0.045727	0.016327	0.01625	5.96187	1.76869	1.46173	4.27921	10.8638	10.8492	1.3986	3.63636	2.9	4.18136	2.01653	3.03393		Ucp1	0.163	0.172	0.076	0.295	10.725	9.62
TBX15	1.90655	6.32e-15	2.85e-11	-10.5452	22.1368	21.532	20.0688	15.4436	79.044	62.9219	77.9165	78.7842		Acute Phase Response Signaling	-2.828		SLC6A4	0.01816	0.013838	0.058771	0.010268	0.009266	0.019842	0.007699	0.027797	0.01474	0.011165	0.013878	0.006764	5.85789	1.14953	13.5071	0.496206	6.70571	15.7161	0.973427	0.700447	1.8375	1.83627	0.679339	1.03526		Slc6a4	0	0	0	0	0	0
ANK3	-2.7409	2.31e-12	7.82e-09	-8.10679	163.41	95.0994	183.964	69.496	12.1606	21.6	24.181	19.0169		Serotonin Degradation	-2.496		HTR2A	0.812268	1.57423	0.709145	1.02835	1.67523	0.549774	1.33896	0.963486	1.29167	1.11654	0.653061	0.956944	0.495667	0.32243	0.809083	0.7739	0.283748	0.058555	1.0993	0.309985	0.74	0.438287	0.17686	0.566866		Htr2a	1.75	1.082	0.695	0.638	0.208	0.456
PRSS3	-2.29959	3.48e-11	9.42e-08	-7.02595	271.277	385.781	393.014	232.426	55.9388	66.6784	107.471	29.8837		p38 MAPK Signaling	-2.333		HTR2B	5.31599	0.179552	0.337331	0.283525	0.227523	0.337104	0.12362	0.39576	0.321181	0.788013	0.808163	0.265278	0.946274	0.869159	0.277544	0.408194	1.20059	0.643853	0.12979	3.36811	0.5975	1.87406	0.669421	1.87625		Htr2b	0.425	1.49	2.965	2.453	0.298	0.33
NUSAP1	-0.799426	2.21e-10	5e-07	-6.30103	1114.49	1203.99	1354.64	1365.21	794.088	687.445	634.079	779.692		Toll-like Receptor Signaling	-2.236		HTR2C	0	0	0	0	0	0	0	0	0	0	0	0	0	0	0	0	0	0	0	0	0	0	0	0		Tph1	0	0	0	0	0	0
GREM1	2.61847	5.13e-10	9.93e-07	-6.00305	1086.32	689.022	723.313	357.518	2083.11	2913.19	5096.82	7455.97		Dopamine Degradation	-2.236		HTR3A-E	0	0	0	0	0	0	0	0	0	0	0	0	0	0	0	0	0	0	0	0	0	0	0	0
KCNK2	2.02281	1.97e-09	3.33e-06	-5.47756	125.576	150.724	253.369	171.423	447.51	459.236	941.715	1002.46		Cardiac Hypertrophy Signaling (Enhanced)	-2.16		HTR6-7	0	0	0	0	0	0	0	0	0	0	0	0	0	0	0	0	0	0	0	0	0	0	0	0
HEG1	-1.16922	5.38e-09	8.09e-06	-5.09205	160.995	188.405	161.387	167.563	89.9885	91.0958	59.1091	57.0506		Estrogen Biosynthesis	-2.121		TPH1	1.01859	0.582633	1.54423	0.901149	0.162752	1.54299	1.21779	0.20636	0.609375	0.641509	0.477551	1.0875	0.894281	0.75	0.541632	1.30652	1.85359	1.46768	0.88951	1.6006	2.2925	0.352645	0	1.15635
PAX3	5.75571	6.68e-09	9.04e-06	-5.04383	0.402488	1.79433	0.8362	0	9.72849	23.4783	33.5847	57.0506		Noradrenaline and Adrenaline Degradation	-2.121		MAO-A	0.301115	1.62745	0.212894	0.309579	1.06055	0.624434	0.65184	0.36278	0.546875	0.794673	0.217687	0.697222	2.23224	1.18458	0.825904	3.23217	1.66618	1.29531	0.941259	2.11028	1.83	1.48615	1.16364	0.723886
THY1	1.06542	1.19e-08	1.47e-05	-4.83268	973.619	1178.87	1056.96	718.898	1993.12	1905.5	2520.2	1790.3		Nitric Oxide Signaling in the Cardiovascular System	3.051		MAO-B	0.907	2.969	0.996	0.581	2.679	2.534	1.718	0.78	1.295	1.112	0.302	0.842	2.364	0.528	0.685	1.502	2.735	3.752	0.4	2.289	2.303	2.033	0.212	0.852
SYBU	1.58564	3.06e-08	3.46e-05	-4.46092	119.539	80.7448	122.921	48.6472	285.774	287.374	315.696	234.994		eNOS Signaling	2.887
HIST1H2BN	-0.610137	4.06e-08	4.23e-05	-4.37366	498.683	518.561	556.073	494.194	306.447	365.322	319.726	359.962		Corticotropin Releasing Hormone Signaling	2.53
COL11A1	4.87743	6.25e-08	6.05e-05	-4.21824	14.0871	25.1206	61.8788	14.6714	120.39	334.331	1984.18	958.994		Neurovascular Coupling Signaling Pathway	2.294
SUCNR1	-4.33948	8.51e-08	7.68e-05	-4.11464	18.9169	23.3263	27.5946	25.4819	1.21606	2.8174	0	0		Gαi Signaling	1.897
COL6A2	0.57142	1.39e-07	0.000110683	-3.95592	6092.46	6211.97	5000.48	5350.42	8315.43	7774.14	8491.56	9079.2		Wound Healing Signaling Pathway	1.808
RIMS1	2.57103	1.39e-07	0.000110683	-3.95592	10.0622	8.97165	10.8706	15.4436	24.3212	48.8349	84.6335	115.46		Leukocyte Extravasation Signaling	1.789
MIR503HG	2.87721	1.72e-07	0.000126595	-3.89758	17.7095	12.5603	15.8878	8.49396	35.2658	47.8957	198.821	124.968		Relaxin Signaling	1.667
MKI67	-1.03419	1.78e-07	0.000126595	-3.89758	131.211	145.341	105.361	132.815	71.7476	53.5305	53.7355	71.9924		VDR/RXR Activation	1.633
ENPP2	1.7446	2.2e-07	0.000148762	-3.82751	224.588	229.674	274.274	102.7	522.906	472.383	984.704	804.142		VEGF Family Ligand-Receptor Interactions	1.633
IFI27	1.51848	3.07e-07	0.000197863	-3.70364	604.135	574.185	409.738	737.43	2030.82	2212.6	1535.49	882.926
SHISA3	-2.97654	3.29e-07	0.000199122	-3.70088	15.697	41.2696	33.448	24.7097	4.86424	3.75653	4.03017	1.35835
STMN1	-0.753446	3.38e-07	0.000199122	-3.70088	520.82	611.866	505.065	644.769	351.442	354.992	275.395	368.112
CDK1	-0.851607	4.14e-07	0.000233531	-3.63166	366.667	504.207	517.608	475.662	262.669	272.348	208.225	285.253
DPT	2.12074	5.69e-07	0.000307949	-3.51152	80.0951	87.9221	149.68	105.788	443.862	158.713	814.093	427.88
PBK	-0.904018	6.54e-07	0.000325016	-3.4881	209.294	288.887	290.162	315.821	153.224	147.444	124.935	161.643
HOXC6	1.99486	6.67e-07	0.000325016	-3.4881	5.23235	12.5603	7.5258	8.49396	26.7533	24.4174	41.645	31.242
MAPK10	-1.77032	6.72e-07	0.000325016	-3.4881	151.336	84.3335	91.1458	72.5847	27.9694	15.9652	37.6149	38.0337
TOP2A	-0.761405	8.63e-07	0.000403053	-3.39464	323.6	364.249	410.574	403.077	238.348	195.339	194.791	258.086
C7	-1.9076	1.43e-06	0.000646129	-3.18968	148.518	62.8015	88.6372	68.7238	32.8336	28.174	26.8678	10.8668
NREP	1.03595	2.3e-06	0.000983477	-3.00724	3026.31	2154.99	3200.14	2434.68	4950.58	3881.43	6810.98	6548.6
PLA2G4A	-1.20394	2.32e-06	0.000983477	-3.00724	69.6304	95.0994	96.9992	98.8388	38.914	49.774	38.9583	25.8086
ITGA8	-1.08111	2.53e-06	0.00103724	-2.98412	576.765	717.732	478.307	634.73	231.052	324.001	202.852	377.621
CHN1	1.56565	2.71e-06	0.00108078	-2.96626	28.9791	34.0923	29.267	25.4819	64.4512	51.6523	98.0674	133.118
MYO1D	1.4605	3.25e-06	0.00123296	-2.90905	267.252	188.405	288.489	118.143	634.784	368.14	740.207	637.065
PCSK1	1.6937	3.28e-06	0.00123296	-2.90905	14.0871	26.9149	11.7068	21.621	81.4761	63.861	40.3017	43.4671
CH25H	2.69321	3.49e-06	0.00127581	-2.89422	4.42737	16.149	7.5258	30.8871	49.8585	77.948	85.9769	161.643
TNC	1.63181	4.09e-06	0.00145673	-2.83662	221.368	265.561	97.8354	138.22	778.279	329.635	488.993	635.707
KCNJ15	1.68298	4.53e-06	0.00155089	-2.80942	21.7344	21.532	10.8706	23.1653	80.26	61.9827	32.2413	73.3508
VDR	1.40218	4.58e-06	0.00155089	-2.80942	30.9916	32.2979	25.086	27.7984	48.6424	60.1045	90.007	108.668
CDCA3	-0.776404	5.46e-06	0.00180204	-2.74423	221.368	218.908	216.576	217.754	133.767	114.574	99.4107	164.36
HAGLR	3.78147	5.82e-06	0.00186167	-2.7301	4.82986	7.17732	13.3792	0	23.1052	29.1131	130.309	161.643
LMO2	-2.54439	5.99e-06	0.00186167	-2.7301	24.1493	19.7376	45.991	27.0262	10.9445	3.75653	1.34339	4.07504
ALDH1A3	-2.30521	6.17e-06	0.00186167	-2.7301	700.732	1498.26	1421.54	1821.57	338.065	530.61	155.833	74.7091
RRM2	-0.801901	6.31e-06	0.00186167	-2.7301	324.003	471.909	362.911	411.571	193.354	263.896	196.135	240.428
PDE5A	-2.35211	6.32e-06	0.00186167	-2.7301	596.085	421.667	592.03	928.158	261.453	144.626	52.3921	38.0337
DIO2	-1.99071	7.01e-06	0.00201847	-2.69498	72.0454	129.192	37.629	105.016	24.3212	31.9305	12.0905	16.3002
BAALC	3.22306	8.29e-06	0.00233899	-2.63097	3.62239	5.38299	11.7068	10.8105	30.4015	12.2087	100.754	152.135
SMYD3	0.943454	9.64e-06	0.00266464	-2.57436	117.124	86.1278	112.051	82.623	155.656	164.348	229.719	225.486
ENPP1	1.78312	1.02e-05	0.00276713	-2.55797	5.23235	12.5603	10.0344	8.49396	23.1052	25.3566	28.2112	39.3921
HIST2H2BF	-0.855557	1.18e-05	0.00308232	-2.51112	596.085	699.788	675.65	484.156	316.176	256.383	365.402	419.73
P4HA2	0.490117	1.18e-05	0.00308232	-2.51112	1546.76	1659.75	1524.39	1488.76	2332.41	1921.46	2024.49	2453.18
SERPINB2	-2.55442	1.58e-05	0.00402964	-2.39473	139.261	590.334	639.693	325.859	17.0249	134.296	95.3806	40.7504
SGCD	1.40766	1.84e-05	0.00460318	-2.33694	18.9169	26.9149	23.4136	26.254	51.0746	37.5653	81.9467	80.1425
NTNG1	3.68282	2.17e-05	0.00535158	-2.27152	2.01244	3.58866	0.8362	3.86089	8.51243	5.63479	52.3921	61.1257
FUT8	0.637344	2.22e-05	0.0053784	-2.26935	295.426	312.213	348.696	338.986	544.795	398.192	573.627	501.23
FRMD6	1.02965	2.28e-05	0.00542777	-2.26538	1320.16	1238.09	1133.89	1255.56	2055.14	1743.97	2426.16	3879.44
CYP26B1	-2.33371	2.42e-05	0.00565638	-2.24746	37.8339	57.4185	41.81	54.8246	14.5927	17.8435	1.34339	2.7167
ACSL5	-1.3629	2.72e-05	0.00595085	-2.22542	470.106	514.972	191.49	349.797	122.822	198.157	110.158	160.285
SLC1A7	-1.91807	2.73e-05	0.00595085	-2.22542	106.257	64.5959	29.267	50.9637	24.3212	17.8435	13.4339	10.8668
KCNG1	1.43844	2.74e-05	0.00595085	-2.22542	10.0622	5.38299	14.2154	11.5827	29.1855	27.2348	26.8678	33.9587
ANLN	-0.814455	2.75e-05	0.00595085	-2.22542	715.624	852.306	894.734	1057.88	447.51	458.296	428.541	668.307
HMMR	-0.886775	2.77e-05	0.00595085	-2.22542	277.314	409.107	368.764	447.863	199.434	200.035	155.833	255.369
CFH	-1.37805	2.81e-05	0.00595085	-2.22542	321.588	168.667	372.109	267.946	175.113	87.3393	102.098	71.9924
ACVR2A	1.2712	3e-05	0.00624018	-2.2048	155.763	96.8938	114.559	88.8005	322.256	154.957	378.836	254.011
EPB41L4A-AS1	0.747364	3.34e-05	0.00684312	-2.16475	55.9458	59.2129	63.5512	68.7238	96.0688	101.426	96.724	120.893
CRNDE	1.07575	3.57e-05	0.00721078	-2.14202	159.385	206.348	161.387	226.248	263.885	310.853	475.56	535.189
HTRA1	0.633373	4.5e-05	0.00897073	-2.04717	1332.64	1458.79	1618.88	1105.76	2158.51	1997.53	1903.58	2492.57
SFRP2	2.81653	4.61e-05	0.00904106	-2.04378	18.9169	14.3546	4.181	34.748	201.866	47.8957	33.5847	229.561
MIR503	2.74694	4.72e-05	0.009124	-2.03981	4.02488	1.79433	2.5086	3.08871	9.72849	8.45219	36.2715	28.5253
KCNIP2	-1.92807	4.9e-05	0.00924245	-2.03421	206.074	148.929	37.629	207.716	34.0497	37.5653	30.8979	55.6923
CP	-2.65746	4.91e-05	0.00924245	-2.03421	50.311	143.546	21.7412	32.4315	10.9445	15.0261	2.68678	9.50844
MGP	-1.98697	5.16e-05	0.00946544	-2.02386	1182.91	1930.7	5866.78	5567.4	701.667	1248.11	1203.68	516.172
MYH10	-0.665467	5.17e-05	0.00946544	-2.02386	441.529	314.008	457.402	430.875	255.373	223.513	268.678	297.478
DIAPH3	-0.697603	5.52e-05	0.00996286	-2.00162	313.136	412.696	372.945	420.837	181.193	228.209	260.617	264.878
PCOLCE2	-0.815093	5.72e-05	0.0101894	-1.99185	809.806	988.675	600.392	932.019	400.084	591.653	472.873	423.805
FAM111A	-0.594485	5.97e-05	0.0104963	-1.97896	516.392	732.086	677.322	643.224	437.782	469.566	405.703	378.979
CKAP2	-0.540295	6.09e-05	0.0105686	-1.97598	332.858	410.901	355.385	401.532	248.076	274.227	224.346	278.461
NCAPG	-0.736517	6.37e-05	0.0109226	-1.96168	174.68	261.972	256.714	247.097	127.686	137.113	137.026	158.927
HJURP	-0.824011	6.59e-05	0.0111546	-1.95255	187.157	236.851	237.481	252.502	127.686	124.905	92.6938	169.794
NRK	2.97199	7.49e-05	0.0125211	-1.90236	2.01244	1.79433	1.6724	3.08871	8.51243	6.57393	36.2715	17.6585
HOXD8	1.89181	8.41e-05	0.013812	-1.85974	18.112	37.6809	61.0426	9.26613	99.717	95.7915	132.995	133.118
RGS5	-1.59257	8.55e-05	0.013812	-1.85974	80.4976	41.2696	81.1114	47.875	18.2409	26.2957	30.8979	8.15009
TRAF1	-1.5631	8.57e-05	0.013812	-1.85974	41.8588	69.9788	86.9648	68.7238	27.9694	34.7479	10.7471	14.9418
RACGAP1	-0.593452	9.55e-05	0.0152161	-1.8177	394.841	427.05	478.307	485.7	283.342	266.714	268.678	366.754
HS3ST3B1	2.26015	9.88e-05	0.0155616	-1.80795	4.02488	7.17732	4.181	6.9496	12.1606	13.1479	30.8979	47.5422
SNORD58B	0.525059	0.000102701	0.01584	-1.80024	186.754	174.05	220.757	176.829	302.799	265.774	271.364	255.369
LINC01116	1.91865	0.000102933	0.01584	-1.80024	18.5145	17.9433	54.353	8.49396	86.3403	63.861	111.501	115.46
CITED2	0.616492	0.000114227	0.0173804	-1.75994	629.089	662.107	819.476	748.24	930.287	1038.68	1051.87	1365.14
KIAA0226L	1.59582	0.000116766	0.0175693	-1.75524	9.65972	5.38299	6.6896	7.72178	27.9694	21.6	14.7773	29.8837
RUNX1T1	0.895735	0.000118591	0.017648	-1.75331	108.269	73.5675	83.62	62.5464	172.681	117.392	158.52	171.152
LXN	-1.63213	0.000122701	0.018061	-1.74326	177.9	296.064	470.781	490.333	193.354	132.418	81.9467	54.3339
TCF4	0.595377	0.000124508	0.01813	-1.7416	702.342	681.845	661.435	660.984	1065.27	764.454	1214.42	1050
RARB	-2.26681	0.000127372	0.018261	-1.73847	35.0165	87.9221	174.766	120.46	18.2409	46.9566	8.06033	12.2251
ITGA1	0.977684	0.000128105	0.018261	-1.73847	48.2986	44.8582	37.629	36.2924	63.2352	65.7393	96.724	105.951
CNN2	0.894802	0.000132946	0.0187537	-1.72691	583.608	418.079	548.547	507.321	851.243	620.766	1088.14	1276.85
HERPUD1	0.354866	0.000134726	0.0188088	-1.72564	850.457	830.774	807.77	840.13	1151.61	1031.17	959.179	1117.92
CST2	-2.59357	0.000141446	0.0193851	-1.71253	23.3443	52.0355	15.8878	19.3044	4.86424	9.39132	2.68678	0
RARRES2	1.49727	0.000141717	0.0193851	-1.71253	66.4105	62.8015	139.645	40.1532	232.268	268.592	251.214	120.893
COL6A3	0.93514	0.000150799	0.0204212	-1.68992	4491.77	3757.33	2506.93	3333.49	9570.4	5095.73	6484.54	5792
PRSS23	-0.753304	0.000160254	0.0214868	-1.66783	2092.94	1966.58	2171.61	1933.53	1365.64	1543.93	1124.42	806.859
FANCI	-0.742216	0.000162388	0.0215265	-1.66703	125.979	195.582	173.093	165.246	82.6922	108.939	92.6938	104.593
KIF11	-0.801829	0.00016373	0.0215265	-1.66703	83.7175	109.454	102.016	124.321	58.3709	55.4088	53.7355	71.9924
BUB1B	-0.804136	0.000165393	0.0215361	-1.66683	67.2155	68.1845	74.4218	81.8509	43.7782	36.6262	37.6149	50.2589
RNASE4	-0.365445	0.000168134	0.0216845	-1.66385	671.753	694.405	597.047	623.92	503.449	498.679	526.608	475.422
BARD1	-0.638835	0.000173112	0.0220307	-1.65697	155.763	195.582	203.197	223.932	119.174	134.296	118.218	124.968
ADIRF	-0.895066	0.000174467	0.0220307	-1.65697	882.656	715.937	547.711	657.123	452.375	349.357	462.126	244.503
WISP1	-0.859655	0.000176462	0.0220307	-1.65697	146.103	116.631	168.076	123.548	76.6118	85.461	94.0372	50.2589
ASPM	-0.919839	0.000177326	0.0220307	-1.65697	114.709	109.454	127.102	159.841	79.044	52.5914	51.0488	89.651
ASAP2	-0.684496	0.000179183	0.022059	-1.65641	171.057	211.731	202.36	197.678	120.39	141.809	132.995	86.9343
C14orf180	-1.47814	0.000183448	0.0223806	-1.65013	84.12	61.0072	36.7928	45.5585	9.72849	22.5392	28.2112	21.7336
IRX5	3.27756	0.000189102	0.0228644	-1.64084	2.81742	8.97165	0	6.17742	12.1606	10.3305	51.0488	89.651
NEURL1B	-1.62346	0.000206901	0.0247951	-1.60563	51.921	48.4469	45.1548	33.9758	23.1052	21.6	6.71694	5.43339
SYTL2	1.08667	0.000210534	0.0248413	-1.60483	192.389	213.525	174.766	88.8005	379.411	337.148	452.722	247.219
ITGA4	1.38804	0.000210955	0.0248413	-1.60483	11.2697	12.5603	23.4136	25.4819	37.6979	35.687	55.0789	63.8424
AP1S3	-1.8689	0.000214216	0.0250079	-1.60192	21.3319	48.4469	19.2326	27.7984	7.29637	13.1479	5.37355	4.07504
KCNJ8	1.42366	0.000216073	0.0250091	-1.6019	9.25723	10.766	15.8878	21.621	44.9943	25.3566	36.2715	48.9005
TYMP	0.669888	0.000220146	0.0252646	-1.59749	326.015	312.213	419.773	285.706	622.623	506.192	585.717	425.163
ITGA11	1.03355	0.000224662	0.0255662	-1.59233	152.945	84.3335	91.1458	101.927	289.423	147.444	197.478	258.086
HOXC9	2.39003	0.000232011	0.0261824	-1.58199	1.60995	3.58866	2.5086	2.31653	8.51243	7.51306	18.8074	13.5835
TIMP4	-1.60646	0.000251404	0.0281364	-1.55073	151.738	96.8938	79.439	291.111	30.4015	43.2001	59.1091	71.9924
GRK5	-1.04367	0.000259599	0.0285968	-1.54368	72.4479	109.454	107.034	89.5726	48.6424	64.8001	37.6149	28.5253
BCL2L12	-0.831048	0.00025974	0.0285968	-1.54368	90.5598	80.7448	71.077	111.194	58.3709	46.0175	52.3921	43.4671
SLC6A4	-4.71407	0.000276329	0.0301778	-1.52031	10.4647	14.3546	12.543	1.54436	0	0.939132	0	0
ANOS1	-3.49378	0.000285667	0.0308749	-1.51039	17.7095	5.38299	20.0688	8.49396	3.64818	0.939132	0	0
LOC101929723	-1.7966	0.000287272	0.0308749	-1.51039	24.5518	23.3263	35.1204	31.6593	18.2409	6.57393	2.68678	5.43339
NRXN3	-1.85067	0.000298637	0.0318436	-1.49698	26.1617	16.149	22.5774	13.8992	3.64818	7.51306	8.06033	2.7167
SGK1	0.965976	0.000311907	0.0329988	-1.4815	293.816	253	290.162	195.361	442.646	371.896	788.569	417.013
RALA	0.720451	0.000317823	0.033364	-1.47672	91.3648	87.9221	97.8354	102.7	120.39	134.296	193.448	182.019
TRIB3	0.718634	0.000324269	0.0337788	-1.47136	1011.05	750.03	1354.64	774.494	1567.5	1588.07	1599.98	1655.83
AADAC	-1.4811	0.000329574	0.033953	-1.46912	42.2613	78.9505	44.3186	67.1795	29.1855	30.0522	10.7471	10.8668
ELL2	0.886253	0.000334015	0.033953	-1.46912	111.892	143.546	135.464	145.942	155.656	224.453	270.021	339.587
TMEM47	0.382824	0.000334595	0.033953	-1.46912	263.227	272.738	257.55	271.807	313.744	349.357	354.655	369.471
COL12A1	1.01833	0.00033597	0.033953	-1.46912	623.454	669.285	942.398	1072.56	1438.6	1012.38	2250.18	2003.56
SDPR	-1.14708	0.000338939	0.0339993	-1.46853	205.671	170.461	224.938	111.194	79.044	122.087	68.5128	50.2589
PHF19	-0.622303	0.000341827	0.0340369	-1.46805	194.804	195.582	223.266	203.855	162.952	144.626	102.098	119.535
NNMT	0.437831	0.000352808	0.0348739	-1.4575	863.337	805.654	1048.6	854.801	1261.06	1155.13	1319.21	1111.13
MYBL1	-0.866035	0.000372651	0.0365481	-1.43713	83.7175	139.958	106.197	118.143	49.8585	76.0697	49.7054	65.2007
ANXA10	-2.85102	0.000375143	0.0365481	-1.43713	26.9667	105.865	66.896	75.6734	12.1606	23.4783	1.34339	0
ZNF281	0.828064	0.000392485	0.0379646	-1.42062	135.638	129.192	131.283	148.258	173.897	200.035	244.497	351.812
AADACP1	-4.25083	0.000401008	0.0385138	-1.41438	4.82986	12.5603	6.6896	21.621	1.21606	0.939132	0	0
GLIPR2	0.734464	0.000433097	0.0413028	-1.38402	588.035	807.448	679.831	776.039	856.107	1012.38	1473.7	1396.38
CD200	-1.70629	0.00044176	0.0418344	-1.37847	63.9956	28.7093	31.7756	21.621	15.8088	13.1479	10.7471	5.43339
GATA6	-1.18176	0.000446305	0.0419577	-1.37719	39.4438	25.1206	35.9566	30.1149	18.2409	15.9652	14.7773	9.50844
CORO2B	0.675672	0.000451189	0.0419577	-1.37719	96.1947	89.7165	106.197	79.5343	165.384	136.174	177.327	116.818
ZFAS1	0.512297	0.000452358	0.0419577	-1.37719	1989.1	2110.13	2323.8	1757.48	3389.16	3114.16	2465.12	2693.6
SDC2	0.454923	0.000457258	0.0421238	-1.37547	261.617	238.646	268.42	211.577	333.201	327.757	370.775	316.495
CHRM2	-4.91014	0.000478752	0.0438058	-1.35847	115.514	292.476	52.6806	128.182	1.21606	17.8435	0	0
TYMS	-0.756968	0.000490829	0.044493	-1.35171	79.2902	127.397	100.344	102.7	52.2906	55.4088	68.5128	62.484
SMOX	0.599482	0.000492833	0.044493	-1.35171	73.2528	80.7448	81.9476	93.4335	107.013	125.844	141.056	123.61
TMEM119	1.18894	0.000504884	0.0451367	-1.34547	147.713	120.22	229.119	241.692	383.059	216	479.59	612.615
FIBIN	1.25256	0.000508222	0.0451367	-1.34547	66.0081	53.8299	90.3096	24.7097	158.088	120.209	173.297	110.026
CHN2	-2.16378	0.000509963	0.0451367	-1.34547	52.7259	28.7093	69.4046	69.496	19.457	8.45219	0	21.7336
TK1	-0.566763	0.000529031	0.0465203	-1.33236	178.705	181.227	170.585	182.234	127.686	110.818	95.3806	148.06
SMC2	-0.508149	0.000541621	0.0473202	-1.32495	286.974	387.575	328.627	353.657	218.891	262.957	214.942	248.578
ITGA2	-1.09317	0.000550067	0.04775	-1.32103	257.19	437.816	255.041	301.149	71.7476	200.974	167.924	142.627
STOM	-0.531694	0.000560236	0.048323	-1.31585	2086.9	2061.68	1647.31	1919.63	1392.39	1614.37	1225.17	1100.26
RNAseq data available at	E-MTAB-10123 < ArrayExpress < BioStudies < EMBL-EBI
Log UCP1 mRNA expression data by qPCR for samples used for transcriptomics
Subject	White	Brown
P1	-0.295171	0.574186
P2	-0.700472	0.122629
P3	-1.03507	-0.540663
P4	-1.00343	0.0669468
[truncated: 15 more columns]

## Sheet: Figure 2
A	Basal						Noradrenaline						Oligomycin						FCCP
	Vehicle	10nM	100nM	1μM	10μM	100μM	Vehicle	10nM	100nM	1μM	10μM	100μM	Vehicle	10nM	100nM	1μM	10μM	100μM	Vehicle	10nM	100nM	1μM	10μM	100μM
P1	100	111.046	120.098	115.229	103.585	102.333	121.063	130.561	139.423	136.431	120.303	112.709	72.5301	87.6864	91.5677	80.7286	64.3115	53.2973	284.679	275.286	341.053	301.662	284.024	253.601
P2	100	97.4769	101.059	99.1579	104.415	109.122	149.55	145.496	142.594	132.823	147.085	149.264	136.331	119.41	123.891	107.107	113.661	105.529	366.564	330.048	349.573	298.65	351.469	323.486
P3	100	98.661	92.1265	97.4694	97.8168	101.481	122.698	115.224	102.878	115.435	110.339	119.196	49.8025	39.3571	40.168	34.8624	41.2931	35.4281	292.329	322.696	305.176	328.311	304.007	317.035
P4	100	95.9713	92.2256	107.19	106.612	97.3947	125.412	114.08	111.57	129.55	116.197	111.775	62.9728	48.3442	58.4063	70.9968	49.8679	50.9985	320.291	276.336	269.971	311.893	315.654	290.017
P5	100	100.152	97.1428	105.426	108.304	98.5275	138.25	132.047	116.22	136.311	133.11	131.137	68.4483	52.273	49.8022	59.8243	47.2493	58.3989	300.362	291.01	328.505	331.007	344.103	348.394
P6	100	87.0373	98.0249	70.3581	114.934	95.6379	120.748	104.439	111.095	72.2311	112.983	100.041	108.464	93.1634	99.8873	60.4029	96.8227	76.9511	202.36	187.03	182.63	124.599	187.094	217.224
P7	100	89.2056	107.635	98.8276	102.196	93.6579	124.757	109.948	138.864	122.886	128.001	114.925	98.2292	85.1521	115.153	100.099	102.619	83.0338	389.669	369.973	431.672	385.786	423.081	408.146
P8	100	107.283	108.079	98.8173	90.4564	91.1893	224.744	206.798	210.378	184.5	219.866	194.019	211.281	192.656	198.075	173.839	206.152	155.519	379.981	362.715	348.711	333.854	345.501	306.567
P9	100	111.267	111.884	104.339	118.368	94.1119	131.109	138.297	143.47	121.546	123.921	120.782	89.2016	105.317	100.98	72.2724	76.4145	71.7906	252.861	281.459	288.218	239.762	275.893	259.743
P10	100	104.658	85.0079	92.6978	125.023	85.3531	138.89	146.274	123.556	132.866	135.064	129.439	104.865	111.309	90.8365	102.696	84.9802	87.3066	304.534	332.759	289.168	306.868	307.477	327.623
P11	100	96.4022	95.4565	94.7205	99.2473	88.8858	167.539	166.37	148.986	151.077	128.115	154.437	138.505	134.72	120.21	118.271	102.824	119.759	328.31	331.292	307.517	307.953	301.799	322.777
B
Brown	Vehicle	10nM	100nM	1μM	10μM	100μM	White	Vehicle	10nM	100nM	1μM	10μM	100μM
P1	100	167.541	2.55232	99.5266	29.2272	11.6527	P1	11.2334	10.9453	0	1.44018	3.64844	0
P2	100	87.7922	67.1761	51.9031	77.5688	83.3175	P2	22.698	23.8424	24.6054	28.2294	2.86109	1.14444
P3	100	95.7915	92.8008	72.1731	67.2101	29.996	P3	0.42134	0.787241	0.26611	0.177406	0.875944	0.365901
P4	100	99.1577	109.304	88.8403	57.655	42.5613	P4	6.21275	4.50161	1.80328	0.592318	2.90894	1.64533
P5	100	65.546	42.6641	52.9716	27.835	11.163	P5	1.18989	13.3721	9.74579	1.4732	0	0.566616
P6	100	139.377	142.434	87.4388	103.969	48.0957	P6	82.6282	152.248	6.24395	14.8814	67.9549	34.758
P7	100	127.179	152.139	121.731	67.4717	46.6133	P7	11.5021	7.83008	10.2061	12.2251	5.4883	3.10556
P8	100	81.108	135.96	132.436	83.3639	51.1647	P8	14.6562	14.3108	13.9755	12.436	9.69527	3.22232
P9	100	125.515	125.819	102.984	56.9998	55.2785	P9	29.895	38.8558	29.8952	34.9527	25.2988	7.14504
P10	100	67.3558	60.8937	67.1418	60.8471	35.0246	P10	12.2562	9.37822	10.1181	10.801	8.31437	5.89055
P11	100	118.337	146.232	108.553	112.053	77.0118	P11	8.28727	6.25936	4.05088	4.54398	5.88496	1.10083
P12	100	79.4076	145.418	146.502	61.0343	41.6028	P12	31.5579	38.0803	59.5364	27.7369	0.814255	0
P13	100	109.021	70.6988	94.3642	59.0521	20.4637
P14	100	68.5086	81.3318	84.5357	63.2647	35.3367	P14	14.0881	13.5219	7.86657	10.5875	8.13708	3.33385
C	Basal						Noradrenaline						Oligomycin						FCCP
	Vehicle	Sertraline	Sertraline +10nM	Sertraline +100nM	Sertraline +1μM	Sertraline +10μM	Vehicle	Sertraline	Sertraline +10nM	Sertraline +100nM	Sertraline +1μM	Sertraline +10μM	Vehicle	Sertraline	Sertraline +10nM	Sertraline +100nM	Sertraline +1μM	Sertraline +10μM	Vehicle	Sertraline	Sertraline +10nM	Sertraline +100nM	Sertraline +1μM	Sertraline +10μM
P1	100	100.047	95.3448	104.496	110.381	103.398	122.012	116.804	126.659	116.578	114.016	116.054	78.6746	72.2862	71.2277	67.5356	56.9311	55.9402	213.609	223.329	231.484	243.806	229.12	209.523
P2	100	96.3738	88.398	93.401	97.9145	95.5903	120.784	117.63	117.016	110.575	115.859	119.002	68.4231	72.947	76.1946	66.4048	56.0207	56.2282	231.557	234.84	249.744	250.923	245.985	245.499
P3	100	109.002	105.241	93.4347	101.759	101.237	115.79	124.61	114.491	103.956	117.482	110.198	40.4798	50.0477	37.0968	27.6917	29.0168	32.1677	137.838	165.569	150.798	121.615	146.822	143.035
P4	100	100.051	99.6565	77.295	72.9198	74.456	85.9267	96.8786	96.3957	71.5328	67.5576	67.6532	46.9922	40.744	41.3079	35.5435	33.4975	33.2444	224.853	193.316	226.161	161.423	139.334	137.805
P5	100	102.608	104.106	101.845	94.5445	94.6837	103.227	105.424	110.585	100.666	94.1251	97.6463	78.6671	74.3685	82.3128	73.6355	76.6527	79.1644	272.351	280.132	280.548	281.432	242.061	255.926
P6	100	94.5311	103.941	95.616	93.2724	96.3877	182.399	191.828	193.119	174.739	145.004	158.276	157.608	172.485	161.717	149.216	112.766	122.231	357.65	362.034	362.134	353.317	331.697	341.796
P7	100	104.754	106.083	102.663	89.9106	94.722	209.805	210.606	197.464	195.739	171.528	177.695	183.268	182.915	167.22	168.016	137.044	153.26	390.321	408.129	357.986	362.547	350.555	375.12
D	Brown						White
	Veh/ Veh	Sertraline 1uM/ Veh	Sertraline 1μM/ 5-HT 10nM	Sertraline 1μM/ 5-HT 100nM	Sertraline 1μM/ 5-HT 1μM	Sertraline 1μM/ 5-HT 10μM	Veh/ Veh	Sertraline 1uM/ Veh	Sertraline 1μM/ 5-HT 10nM	Sertraline 1μM/ 5-HT 100nM	Sertraline 1μM/ 5-HT 1μM	Sertraline 1μM/ 5-HT 10μM
P1	128.511	100	85.0771	101.695	92.5713	65.7893	9.99722	9.07371	11.0106	9.99406	8.45203	3.77086
P2	47.8952	100	56.7864	80.1168	47.2345	57.9197	100.605	32.7715	57.5819	46.1408	26.7172	24.9831
P3	94.5646	100	85.6386	84.8903	74.4913	48.5889	7.4183	7.76513	7.9641	6.81619	12.5783	10.871
P4	131.607	100	113.338	114.589	118.56	87.2944	2.74352	1.92113	2.03629	2.82508	2.15362	1.16053
P5	89.2358	100	112.311	80.6251	86.7472	61.3836	5.56401	4.67496	8.92836	4.69553	9.84936	0
P6	106.839	100	95.7063	69.9078	59.0935	42.4967	5.90422	5.53866	3.46807	5.57903	5.28884	2.06019
P7	117.446	100	99.0646	87.7763	65.1324	61.6869	1.29762	1.03157	1.20442	1.2881	0.896977	1.44226
P8	108.416	100	99.5878	78.7704	54.731	46.6914	18.4251	36.2197	24.0521	24.3097	29.1764	8.56259
P9	170.711	100	121.395	83.6858	83.8606	53.5684
E								H
Subject	Vehicle	5HT 100μM	5HT + pimavanserin 10μM	5HT + SB204741 10μM	5HT + pima + SB				WAT										BAT
P1	100	58.1593	89.7235	106.349	65.9564			Subject	P1	P2	P3	P4	P5	P6	P7	P8	P9	P10	P1	P2	P3	P4	P5	P6	P7	P8	P9	P10
P2	100	66.7183	127.934	111.508	184.656			UCP1	0	0	0.000171	0.00518	0.000408	0.000729	0.004344	0	0.000838	0.001244	6.6506	0.795895	1.60049	3.61169	6.42336	1.04826	1.13949	2.89584	2.52489	6.66109		I
P3	100	34.9932	24.0131	84.1695	43.4926			SLC6A4	0.26512	0.523522	0.019701	0.55472	0.184336	0.058065	0.128602	0.126848	0.075463	0.049381	3.26506	1.24287	3.95846	5.14266	0.605353	0.123592	0.090763	0.253153	0.124864	0.260321			Epididymal				Inguinal				Brown
P4	100	81.5811	142.951	166.667	249.952			HTR2A	0	1.36068	0.006078	0.330827	0.052867	0.227097	0.004072	0.03489	8.6e-05	0.0023	0.021566	0.122919	0.35675	0.345859	1.93e-05	0.829759	1.02914	0.126109	0.193648	0.06304			1	2	3	4	1	2	3	4	1	2	3	4
P5	100	47.8808	25.1665	98.2307	28.1069			HTR2B	2.05468	0.477684	0.459384	0.158897	0.34965	0.28	0.256631	0.561608	0.228009	0.060521	0.828916	0.586089	0.634087	0.117606	0.180049	0.16622	0.078735	0.320411	0.110922	0.074211		Ucp1	0.005	0.007	0.011	0.015	0.276	0.288	0.484	0.433	2.444	2.672	1.896	2.099
P6	100	66.5671	62.7203	114.387	94.3435			HTR2C	0	0	0	0	0	0	0	0	0	0	0	0	0	0	0	0	0	0	0	0		Slc6a4	1.657	1.478	1.161	1.181	0.518	0.832	0.792	0.756	0.335	0.327	0.265	0.349
P7	100	47.4294	53.6853	71.3497	79.1888			HTR3A	0	0	0	0	0	0	0	0	0	0	0	0	0	0	0	0	0	0	0	0		Htr2a	1.126	0.927	0.939	1.233	1.392	1.12	0.937	1.022	0.364	0.707	0.572	0.474
P8	100	92.2168	36.009	57.0178	34.8293			TPH1	0.619718	4.14958	1.03642	0.295739	1.25315	0.976774	0.83871	1.16861	0.760417	0.279479	0.610843	1.30217	0.317654	0.117606	0.089343	0.516086	0.230626	0.477347	0.249419	0.224381		Htr2b	1.166	0.729	1.338	3.501	0.735	1.13	0.966	0.902	0.797	0.72	0.689	0.379
P9	100	48.3001	29.4691	67.0052	31.5208			MAO-A	0.753935	1.51025	0.160598	0.584795	1.75944	1.19484	1.20287	1.33593	0.483796	0.378502	0.544578	1.15393	1.24618	0.425887	0.822384	1.26408	0.809671	0.891172	0.317583	0.293346		Tph1	0	0	0	0	0	0	0	0	0	0	0	0
P10	100	30.5429	83.714	52.4076	125.845			MAO-B	1.21127	1.91074	0.225957	0.63325	1.45454	1.6	1.081	1.3489	0.505787	0.684039	0.953012	1.0057	1.02627	0.511482	0.711436	0.80563	0.648481	0.712751	0.275755	0.31763
F
Subject	NT_Veh	NT_5-HT 100μM	HTR2A_Veh	HTR2A_5-HT 100μM	HTR2B_Veh	HTR2B_5-HT 100μM	HTR2A&B_Veh	HTR2A&B_5-HT 100μM
P1	100	35.5231	105.519	34.7853	132.408	59.3011	124.492	63.8447
P2	100	27.5148	114.067	26.9403	116.655	30.9911	97.1033	38.7203
P3	100	37.1874	71.3764	39.1905	87.1032	40.0741	57.5116	40.0125
P4	100	44.3062	58.2837	37.2845	73.7274	75.1789	84.1686	49.8316
P5	100	43.8538	83.8251	42.3889	126.705	80.405	78.4179	67.4432
P6	100	57.4566	114.399	44.8831	121.015	77.6535	102.474	73.2667

## Sheet: Figure 3
A
18F-Fluorodeoxyglucose uptake by BAT	Control	SSRI	Other antidepressants
Detected	14	0	4
Not detected	256	153	160
% of patients with detectable uptake	5.18518	0	2.43902
D	BAT SUV (g/mL)			E	Volume (cm3)			F	Total 18F-FDG uptake by BAT			G	Fat Fraction (%)					NON-ERODED DATA	BAT SUV (g/mL)			NON-ERODED DATA	BAT Volume (cm3)			NON-ERODED DATA	Total 18F-FDG uptake by BAT
	Placebo	Sertraline			Placebo	Sertraline			Placebo	Sertraline			Placebo	Sertraline				Subject	Placebo	Sertraline		Subject	Placebo	Sertraline		Subject	Placebo	Sertraline
P1 - MALE	7.16329	5.34803		P1	146.542	127.435		P1	1049.72	681.524		P1	71.2865	70.404				P1	5.41107	4.18249		P1	331.204	304.652		P1	1792.17	1274.2
P2 - FEMALE	5.29237	3.16817		P2	78.3171	29.5661		P2	414.483	93.6704		P2	74.17	80.2584				P2	4.21358	2.75937		P2	174.011	52.7647		P2	733.211	145.597
P3 - MALE	4.96949	0.55959		P3	70.3286	18.9229		P3	349.497	10.5891		P3	77.8286	80.2509				P3	3.93219	0.703264		P3	134.714	46.2322		P3	529.723	32.5134
P4 - MALE	2.86358	3.24806		P4	19.5417	24.2615		P4	55.959	78.8027		P4	62.3805	70.1156				P4	2.41159	2.70856		P4	82.1172	68.3704		P4	198.033	185.185
P5 - FEMALE	3.54402	0		P5	35.6933	0		P5	126.498	0								P5	2.96344	0		P5	80.7486	0		P5	239.293	0
P6 - FEMALE	5.55946	7.56403		P6	31.1628	52.6094		P6	173.248	397.939		P6	68.0435	70.2707				P6	4.17676	5.40224		P6	85.5242	122.467		P6	357.214	661.597
P7 - FEMALE	5.09619	2.2091		P7	44.3831	0.2887		P7	226.185	0.63777		P7	75.0351	77.7138				P7	3.98719	2.0334		P7	94.2552	1.1211		P7	375.814	2.27965
P8 - FEMALE	4.33613	4.28237		P8	64.4077	72.7601		P8	279.28	311.586		P8	82.0597	81.9769				P8	3.64055	3.58689		P8	111.222	120.895		P8	404.91	433.636
P9 - MALE	0	0		P9	0	0		P9	0	0								P9	0	0		P9	0	0		P9	0	0
P10 - FEMALE	0	0		P10	0	0		P10	0	0								P10	0	0		P10	0	0		P10	0	0
P11 - FEMALE	5.50242	3.8451		P11	46.5622	45.0795		P11	256.205	173.335		P11	71.7273	73.4549				P11	4.36947	3.19273		P11	92.03	85.7232		P11	402.123	273.691
P12 - FEMALE	4.99576	2.872		P12	27.6102	11.1382		P12	137.934	31.989		P12	73.7332	74.1484				P12	3.95619	2.5435		P12	54.3808	20.8909		P12	215.141	53.1359
P13 - MALE	5.62038	5.32843		P13	76.3491	62.1121		P13	429.111	330.96		P13	70.8467	70.9419				P13	4.15602	3.91794		P13	185.946	142.596		P13	772.792	558.683
P14 - MALE	6.90425	4.19106		P14	87.3976	41.7041		P14	603.415	174.784		P14	69.6546	71.4711				P14	5.15006	3.30295		P14	198.36	93.2458		P14	1021.57	307.986
P15 - FEMALE	5.46999	4.2901		P15	150.73	75.7449		P15	824.493	324.953		P15	77.3131	78.0477				P15	4.29561	3.62679		P15	292.516	134.967		P15	1256.53	489.496
H		Warm		Cold
Subject	Phase	Supraclavicular temp	Sternal temp	Supraclavicular temp	Sternal temp
P1	Placebo	34.94	33.76	33.9846	32.1615
P2	Placebo	35.27	34.82	33.7	32.81
P3	Placebo	34.93	34.78	34.08	32.9
P4	Placebo	35.24	34.44	33.7	31.62
P5	Placebo	34.8	33.98	34.05	32.09
P6	Placebo	35.98	34.08	35.34	31.91
P7	Placebo	35.24	34.38	33.7	31.9
P8	Placebo	34.73	35.18	33.16	32.67
P9	Placebo	35.49	35.36	34.66	34.33
P10	Placebo	35.15	34.18	34.535	33.14
P11	Placebo	35.24	34.56	34.1045	30.3727
P12	Placebo	35.55	33.5	33.8545	30.4545
P13	Placebo	35.76	35.3	34.0167	32.675
P14	Placebo	35.1333	34.9833	33.6364	32.3364
P15	Placebo	34.9917	34.5833	34.4318	30.9545
P1	Sertraline	35.36	34.18	34.2773	31.9636
P2	Sertraline	35.48	35.22	33.81	33.13
P3	Sertraline	34.83	34.6	33.32	32.98
P4	Sertraline	35.1167	34.25	33.3591	31.6818
P5	Sertraline	34.98	34.24	33.26	31.63
P6	Sertraline	35.42	34.02	34.075	31.13
P7	Sertraline	35.35	35.18	33.65	32.03
P8	Sertraline	34.85	34.94	32.56	32.45
P9	Sertraline	35.88	35.72	34.58	34.53
P10	Sertraline	35.91	35.22	35.005	34.12
P11	Sertraline	35.42	34.32	33.16	30.75
P12	Sertraline	36.01	35.14	33.585	30.8
P13	Sertraline	35.0143	34.2857	33.3182	31.8455
P14	Sertraline	35.3667	34.7167	33.03	31.63
P15	Sertraline	34.88	34.14	33.84	31.39
I		Placebo			Sertraline
Subject	Sex	Warm	Mean Cold	CIT	Warm	Cold	CIT
P1	Male	1505.83	1838.67	332.837	1609.21	1596.59	-12.6177
P2	Female	1686.55	1839.39	152.84	1713.72	1726.5	12.7851
P3	Male	1943.77	2056.62	112.845	1721.88	1845.16	123.275
P4	Male	1753.24	1754.55	1.30833	2047.73	2092.84	45.1039
P5	Female	1519.2	1365.65	-153.553	1640.63	1415.77	-224.857
P6	Female	1386.86	1610.09	223.23	1309.91	1628.97	319.054
P7	Female	1332.82	1425.83	93.0013	1376.31	1272.13	-104.183
P8	Female	1459.67	1483.16	23.4924	1388.11	1565.19	177.082
P9	Male	1831.09	1965.76	134.67	1962.66	2081.49	118.83
P10	Female	1105.6	1157.65	52.046	1154.66	1328.19	173.53
P11	Female	1297.78	1476.52	178.747	1380.58	1562.7	182.119
P12	Female	1245.3	1416.38	171.073	1301.8	1465.38	163.579
P13	Male	1640.46	1746.49	106.033	1669.21	1716.39	47.1815
P14	Male	1857.47	1793.12	-64.352	1917.67	1714.35	-203.316
P15	Female	1508.06	1469.03	-39.0233	1430.08	1446.28	16.2011

## Sheet: Figure 4
A. Noradrenaline	Placebo															Sertraline
Time	P1	P2	P3	P4	P5	P6	P7	P8	P9	P10	P11	P12	P13	P14	P15	P1	P2	P3	P4	P5	P6	P7	P8	P9	P10	P11	P12	P13	P14	P15
0	0.562318	0.67024	1.4832	1.68738	0.635382	2.31556	2.81061	0.951656	1.32784	0.308124	1.0489	0.468762	0.89551	1.02232	0.844385	1.22752	0.414215	1.56812	0.342812	0.444199	0.624289	0.287285	0.724085	0.533695	0.237387	0.201034	0.112817	0.721875	1.18375	0.674711
30	0.915589	0.534893	0.770784	0.395135	0.748344	1.90014	1.25004	1.08328	1.68551	0.412008	2.18334	0.549058	0.646593	0.860512	0.888278	2.24177	0.321128	0.796156	0.478795	0.387575	0.387575	0.399423	0.312134	0.427318	0.130193	0.98702	0.214941	0.848389	0.749206	0.069124
60	1.3659	0.876395	0.620752	0.494274	0.55628	1.92951	0.797514	1.38072	1.5979	0.059135	0.913847	0.45411	0.489478	1.17024	0.519464	0.790297	0.408837	1.12276	0.387795	0.618991	1.12787	0.374584	0.785819	1.33685	0.335958	0.708825	0.284703	1.47246	0.503908	0.459977
90	1.79416	2.01351	2.59128	1.22752	1.01246	2.61198	2.16418	1.11703	0.718955	0.433717	1.50668	0.542421	1.53546	0.759913	0.788684	1.37837	0.539165	1.59237	1.20952	0.462747	1.26217	1.35046	0.963626	1.14753	0.243561	1.17261	0.177292	0.826883	0.991029	1.10941
120	1.22961	1.54689	1.5268	1.77995	1.49759			2.42049	2.29528	0.393772	1.93985	0.686205	1.07618	1.03552	0.888878	1.84063	0.514914	1.20335	0.795703	0.538553	1.02286	0.45441	1.68834	2.18186	0.327442	1.12907	0.301941	2.53325	0.816887	1.59036
B. Non-esterified fatty acids	Placebo															Sertraline
Time	P1	P2	P3	P4	P5	P6	P7	P8	P9	P10	P11	P12	P13	P14	P15	P1	P2	P3	P4	P5	P6	P7	P8	P9	P10	P11	P12	P13	P14	P15
0	266.75	141.75	68	26	106	156	53.25	263.25	202	123.25	94	102.75	122.75	134.75	122.25	131.75	244.25	90.5	32.25	189.75	127.25	154.5	277	560.75	495.75	244	177.75	109	189.75	313.5
30	276.75	81.75	46.75	22.25	144.75	159.75	95.75	269.5	140.75	130.75	107.75	141.5	87.75	103.5	168.5	204.25	185.5	56.75	26	162.25	148.5	204.5	198.25	343.25	379.5	146.5	139	99	184.75	246
60	290.5	71.75	45.5	26	126	197.25	112	308.25	122	205.75	112.75	137.75	90.25	84.75	196	226.75	245.5	48	19.75	121	118.5	289.5	210.75	230.75	660.75	219	195.25	106.5	136	246
90	303	116.75	43	33.5	191		199.5	388.25	210.75	222	142.75	171.5	104	89.75	236	248	244.25	71.75	18.5	149.75	259.75	262	285.75	363.25	647	181.5	212.75	79	216	378.5
120	268	94.25	48	34.75	173.5			412	260.75	275.75	147.75	200.25	109	129.75	277.25	233	163	83	19.75	218.5	261	205.75	282	360.75	792	170.25	214	61.5	139.75	329.75
C. Insulin	Placebo															Sertraline
Time	P1	P2	P3	P4	P5	P6	P7	P8	P9	P10	P11	P12	P13	P14	P15	P1	P2	P3	P4	P5	P6	P7	P8	P9	P10	P11	P12	P13	P14	P15
0	3.4	7.9	7.3	4.6	4.9	5.1	6.8	7.9	1.6	3.6	5.8	4.2	5.5	3.9	10.4	7	5.2	6.9	6.9	4.5	5.8	5	13	3.1	4.1	5.2	4.3	4.4	2.6	9.2
30	5.3	9.4	6.9	3.2	3.9	5.3	3.2	6.1	2	4	7.3	3.2	4.8	2.5	8.3	5.5	4.6	7	5.8	14.1	6.7	2.8	9	2.8	3.7	3	3.4	3.3	2.6	7.3
60	7.8	6.6	6.8	3.4	3.2	4.8	4.6	6.4	2.1	2.7	4.3	3.3	5.1	2.5	6.5	5.8	5	6.4	5.5	9.4	9.5	3.7	11	2.8	2.6	6	3.5	3.1	2.5	8.3
90	8	8.4	5.2	2.5	4.4	5	2.9	8.3	1.7	3	3.7	2.4	5	2.3	6.5	5.7	4.9	7.7	3.5	4.8	7.3	3.7	11.7	1.7	3.1	4.2	2.2	4	2.5	8.9
120	5.1	7.6	5.6	2.9	3.7			5.7	1.7	4.7	4.7	1.5	5.9	2.6	6.4	5.3	4	6.9	3.5	5.3	6.1	4	9.7	1.5	2.6	5.3	1.8	4.5	2.3	7.1
D. Glucose	Placebo															Sertraline
Time	P1	P2	P3	P4	P5	P6	P7	P8	P9	P10	P11	P12	P13	P14	P15	P1	P2	P3	P4	P5	P6	P7	P8	P9	P10	P11	P12	P13	P14	P15
0	4.58	5.51	5.34	4.9	6.06	4.56	5.26	6.25	4.75	4.94	6.05	4.36	4.97	5.22	5.72	5.13	5.47	6.11	4.81	7.03	5.05	4.83	5.2	5.26	5.75	5.13	5.04	5.04	6.08	5.12
30	5.05	5.36	6.37	5.41	5.58	4.86	5.22	5.49	4.77	5.8	5.52	5.37	5.28	5.57	5.59	5.21	5.27	5.46	5.74	6.9	5.3	4.38	5.41	5.07	5.29	5.65	5.28	4.79	4.39	5.16
60	5.2	5.38	5.55	5.26	5.09	5.59	5.09	5.15	4.81	5.44	5.34	4.54	5.23	6.52		4.97	5.4	5.65	4.77	6.83	5.24	5.43	6.06	5.25	6.31	4.46	4.4	5.56	4.94	4.97
90	4.99	5.76	5.86	4.97	5.02	4.78	4.91	4.99	5.1	6.02	4.99	5.1	5.36	5.55	4.97	4.7	5.16	5.6	5.44	6.36	5.05	5.09	5.85	5.32	5.27	5.62	5.14	4.63	5.38	5.68
120	4.65	5.07	5.39	4.66	4.75			5.11	5	5.06	5.36	4.64	5.07	5.91	4.98	5.64	5.02	6.56		5.89	5.09	5.06	5.12	5.33	5.19	5.68	4.81	5.14	4.39	5.32
E	Platelet serotonin concentrations			F	Platelet-poor plasma serotonin concentrations
Subject	Placebo	Sertraline		Subject	Placebo	Sertraline
P1	555.552	177.66		P1	9.289	2.083
P2	757.72	442.32		P2	7.26	2.83
P3	534.576	311.348		P3	28.664	37.992
P4	338.438	488.075		P4	16.94	40.981
P5	2974.22	1339.09		P5	37.658	35.728
P6	415.042	284.118		P6	13.312	21.429
P7	1505.67	876.373		P7	32.783	25.8804
P8	484.572	594.049		P8	20.97	53.403
P9	281.586	467.803		P9	3.584	28.061
P10	461.073	106.179		P10	7.951	12.27
P11	435.164	200.967		P11	17.303	33.638
P12	504.431	266.062		P12	7.215	55.986
P13	270.96	178.347		P13	24.606	17.549
G-L
	Placebo															Sertraline
SUV (g/ml)	P1	P2	P3	P4	P5	P6	P7	P8	P9	P10	P11	P12	P13	P14	P15	P1	P2	P3	P4	P5	P6	P7	P8	P9	P10	P11	P12	P13	P14	P15
G. Pectoralis major	0.4059	0.5569	0.7283	0.6558	0.4302	0.3398	0.4568	0.5401	0.5689	0.6271	0.2522	0.3911	0.5716	0.4742	1.0894	0.4366	0.5144	0.2113	0.4859	0.3777	1.3129	0.3392	0.9877	0.2089	0.3278	0.4497	0.2728	2.3237	0.3938	0.7807
H. Psoas major	0.7208	0.7072	0.5279	0.9769	0.5606	0.6303	0.4339	1.7127	0.5091	0.6995	0.4845	0.3935	1.5151	0.7859	0.8639	0.5724	0.5151	0.7775	0.5509	0.7425	0.8732	0.3937	0.7295	1.0759	0.5699	0.5676	0.354	0.5212	0.6663	0.7133
I. Sternocleidomastoid	1.073	0.8575	0.9151	1.1968	0.5584	1.3222	0.8601	1.119	0.4655	0.7518	0.7381	0.5891	1.5681	1.5137	1.2703	1.6954	0.7337	0.7261	0.8758	0.4562	1.2313	0.6081	0.9871	0.5806	0.6336	0.866	0.6549	1.0194	0.7586	1.3473
J. Longus colli	1.6406	1.1236	1.2299	1.0025	0.9425	1.1521	0.8407	1.3722	0.9415	1.4539	1.5047	0.9349	0.9612	1.137	4.2598	1.2996	1.1398	1.5085	0.991	0.8512	1.1851	1.012	1.1276	0.8374	1.2314	1.6416	0.9789	0.8071	1.399	1.4737
K. Trapezius	1.0344	0.5734	0.3572	0.6658	0.4762	0.8089	0.5481	0.5408	0.5425	0.5189	0.6987	0.661	1.0281	0.9061	1.5839	0.7261	0.7051	0.4392	0.6338	0.5463	0.5929	0.5106	0.9768	0.4285	0.3808	0.5653	0.4627	0.6415	0.5856	0.7459
L. Subcutaneous abdominal WAT	0.0768	0.2355	0.1566	0.2031	0.0853	0.1799	0.0459	0.1395	0.4726	0.1437	0.1166	0.3578	0.1891	0.1728	0.2532	0.0688	0.2695	0.2949	0.2824	0.4934	0.2998	0.1246	0.0998	0.456	0.1966	0.1628	0.2437	0.3739	0.3024	0.1297
			SUV values in blue are from the two patients with no detectable 18F-FDG uptake by BAT on either phase

## Sheet: Figure 5
				B-D										E											F											G							H
A	Serotonin concentrations			Serotonin concentrations			B. Platelet-poor plasma		C. Platelet		D. Adipose			Noradrenaline											Non-esterified fatty acids											Insulin							Glucose
Subject	Warm	Cold		Subject	Group	Sex	Warm	Cold	Warm	Cold	Warm	Cold		Subject	T=0	T=30	T=60	T=90	T=120	T=150	T=180	T=210	T=240		Subject	T=0	T=30	T=60	T=90	T=120	T=150	T=180	T=210	T=240		Subject	T=0	T=60	T=120	T=180	T=240		Subject	T=0	T+60	T+120	T+180	T+240
1	116.565	109.92		1	Normal Weight	Male	7.0449	8.41907	387.134	485.393	2.98782	2.66654		1	1.5737	0.863664	0.873613	0.924696	0.955758	1.11117	2.32094	1.41956	2.0399		1	393	508	458	544.25	816.75	874.25	675.5	793	1025.5		1	4.5683	2.80776	4.4941	3.20363	2.23482		1	4.66752	5.4249	5.30937	5.65597	5.24519
2	67.5663	43.0688		2	Normal Weight	Male					3.00957	3.4697		2	1.3817	4.87967	0.770784	0.630034	0.718721	1.12718	3.23374	3.73473			2	510.5	311.75	315.5	423	468	405.5	1074.25	833			2	5.91231	3.00885	3.89924	2.67538			2	5.23907	4.75273	4.12158	3.56694
3	117.255	88.0872		3	Normal Weight	Female	22.0755	5.70973	238.017	339.698	2.75327	3.02656		3	2.0006	1.17169	1.23088	0.415472	1.31074	2.3764	2.68418	2.26616	3.08864		3	575.5	415.5	438	553	755.5	591.75	644.25	574.25	630.5		3	5.53583	2.35835	3.94266	2.5274	2.29047		3	6.4647	6.13094	6.00257	6.25931	6.34917
4	133.509	97.6846		4	Normal Weight	Female	10.9034	11.7477	302.516	352.565	3.70007	3.4006		4	1.16418	1.03845	0.443691	1.04777	1.1395	1.39776	1.95748	0.986396	1.84612		4	403	298	275.5	313	651.75	391.75	333	256.75	393		4	4.41659	2.92924	6.49672	3.56373	3.52296		4	5.97689	4.98845	5.45058	6.1181	4.8344
5	112.005	34.5517		5	Normal Weight	Female	7.52294	8.07555	152.635	336.665	3.08367	2.89037		5	2.18828	1.23438	0.956946	1.00306	1.01758	2.54242	1.72609	2.27506	2.28848		5	227.75	419	305.25	554	486.5	522.75	381.5	412.75	457.75		5	4.5656	3.76148	4.47563	3.79709	2.73993		5	4.49044	5.51093	4.56011	5.42486	4.20219
6	91.4461	45.6583		6	Normal Weight	Male	12.1482	10.5541	115.789	144.906	2.92671	3.34794		6	0.928048	1.2955	1.11688	0.862508	1.12662	1.7698	1.19108	1.90742	1.81354		6	462.75	362.75	397.75	360.25	287.75	430.25	334	449	427.75		6	5.42368	4.45967	5.0928	3.63096	3.64397		6	6.04108	6.43902	5.95122	5.36072	6.05392
7	82.5513	42.0185		7	Normal Weight	Male	58.6635	38.5946	249.216	443.773	3.49949	3.13413		7	3.3435	0.739064	1.32223	1.6615	1.21908	1.3565	3.77315	2.50264	4.06941		7	1029.5	679.5	564.5	755.75	805.75	687	775.75	852	1029.5		7	6.61058	4.46271	4.98829	3.0915	4.13964		7	5.98973	5.61746	5.09114	4.43646	4.87291
8	124.382	37.347		8	Normal Weight	Female	12.01	13.0721	449.652	383.127	3.73639	3.76725		8	3.31851	2.48845	1.92215	1.34776	1.59637	4.5068	2.99629	4.48112	3.16909		8	517	457	510.75	542	577	524.5	598.25	513.25	708.25		8	4.04206	2.20425	2.93799	2.18474	2.84389		8	5.64208	4.03689	4.14344	4.03415	4.39891
9	120.298	74.8465		9	Normal Weight	Female	30.5092	21.0319	212.644	345.313	3.08525	2.5199		9	1.0878	1.00524	1.04031	1.33769	1.57992	1.59979	3.90267	2.01638	2.01134		9	318.25	345.75	382	373.25	452	340.75	334.5	400.75	440.75		9	4.05074	3.732	2.97355	3.92975	2.51561		9	4.21448	5.42896	4.66257	4.17896	3.84426
10	159.685	131.778		10	Normal Weight	Male	25.0266	15.8483	265.902	308.968	2.34975	2.56677		10	1.61869	0.627318	0.729599	0.508018	0.97923	2.25318	3.53554	1.84379	2.63424		10	184.5	229.5	188.25	239.5	195.75	307	282	319.5	377		10	5.3699	4.38899	3.5026	4.17693	3.66956		10	5.39923	4.79589	4.78306	5.181	5.2837
11	145.706	50.1555		11	Obese	Female	9.0978	11.6212	635.136	449.102	3.2966	3.60093		11	1.353	1.0251	1.53874	1.26314	1.32645	0.938237	1.14093	1.03828	1.5172		11	549.25	533	589.25	509.25	536.75	511.75	506.75	488	606.75		11	12.4309	13.3971	14.739	11.2116	13.0232		11	5.12965	5.2837	4.44929	4.9371	6.2208
				12	Obese	Female	12.4992	12.7935	324.76	252.09	2.63974	3.01412		12	1.13033	0.566868	1.46095	0.95703	1.80462	1.44458	2.78998				12	238.75	235	207.5	266.25	300	480	433.75				12	22.3048	16.7892	8.79342	8.81619			12	5.03979	5.81001	5.46341	4.3466
				13	Obese	Male	19.6574	22.3996	493.22	369.071	2.73202	3.20019		13	1.14113	1.1894	0.861215	1.05716	1.15095	0.99134	1.76489	1.33388	1.41788		13	273	266.75	264.25	270.5	259.25	283	265.5	273	323		13	16.3238	15.2761	15.5637	13.0662	13.0919		13	5.73361	5.53415	5.09699	6.26639	5.32923
				14	Obese	Female	41.1274	36.556	450.55	392.412	2.34095	2.40537		14	1.56029	1.25979	1.82254	1.43264	1.3396	4.22922	2.52967	2.55692	1.76048		14	483	708	583	513	460.5	460.5	399.25	490.5	484.25		14	9.2732	12.701	6.94939	7.93674	7.02202		14	5.14249	5.181	4.94994	5.33504	4.38511
				15	Obese	Female	9.79558	9.78964	362.362	155.714	2.63082	2.9286		15	0.425233	0.35749	0.500714	0.56544	0.516841	1.03198	1.32986	1.04385	1.6153		15	267.75	340.25	410.25	451.5	517.75	547.75	491.5	504	409		15	15.5895	18.0473	13.8711	12.9948	9.23805		15	4.89859	5.00128	5.14249	4.60334	5.34788
				16	Obese	Female	11.6428	8.66029	305.252	278.574	2.64959	3.23207		16	0.471031	0.587286	0.917143	0.732168	0.365523	1.13013	1.67005	1.99759	2.22797		16	216.5	189	240.25	241.5	277.75	345.25	387.75	222.75	310.25		16	11.5956	8.15089	8.84161	8.53046	5.11996		16	5.07831	4.80873	5.23235	5.15533	4.60334
				17	Obese	Male	18.6671	35.0134	734.639	513.965	2.60706	2.98401		17	1.82122	0.657062	1.26307	1.48202	1.65178	1.24833	1.9119	1.24365	3.19765		17	284.5	295.75	287	334.5	283.25	342	349.5	400.75	364.5		17	15.4869	13.1621	15.3093	10.3922	8.70337		17	5.64481	6.11066	5.19536	5.01913	5.18306
				18	Obese	Male	17.824	17.8502	255.234	292.444	2.57774	2.43741		18	0.747368	0.907636	0.700084	0.892847	0.627608	1.37745	1.49537	1.32485	1.31684		18	387	364.5	298.25	327	250.75	285.75	275.75	303.25	297		18	24.8341	27.4339	21.8482	23.3618	15.4231		18	6.86612	6.34699	5.43443	5.68852	5.17486
				19	Obese	Female					1.69759	2.47139		19	0.837555	0.811351	0.980425	0.717038	1.41636	1.13909	1.34008	1.35825	1.16613		19	724.5	397	418.25	458.25	634.5	535.75	557	493.25	470.75		19	15.8114	14.4068	12.3248	15.3764	12.3265		19	5.53142	5.03689	5.01093	5.94262	4.67623
				20	Obese	Male					2.11172	2.81746		20	2.24732	1.25736	1.50878	1.44344	0.650611	1.6399	2.04089	2.50707	1.3315		20	457	559.5	584.5	484.5	665.75	464.5	442	575.75	508.25		20	11.7628	11.8673	12.7511	7.95056	10.0863		20	4.72131	6.26639	5	5.53962	5.75137

## Sheet: Table 1
		Placebo											Sertraline
Subject	Sex	Age (y)	Weight (Kg)	Height (m)	BMI (Kg/m2)	Fat mass (Kg)	Fat mass (%)	Systolic BP (mmHg)	Diastolic BP (mmHg)	Outdoor temp (°C)	Warm room temperature (°C)	Cold room temperature (°C)	Age (y)	Weight (Kg)	Height (m)	BMI (Kg/m2)	Fat mass (Kg)	Fat mass (%)	Systolic BP (mmHg)	Diastolic BP (mmHg)	Outdoor temp (°C)	Warm room temperature (°C)	Cold room temperature (°C)
P1	Male	20.6379	70.1	1.83	20.9322	14.9667	21.3333	121	65	9	23.7	16.3571	20.4271	69.5	1.82	20.9818	14.6667	21.0667	126	41	3	23.66	16.65
P2	Female	19.2197	74.9	1.81	22.8625	15.8667	21.1667	153	92	-3	22.14	16.4643	19.2772	72.7	1.815	22.0689	14.7667	20.2667	143	66	6	24.34	16.4357
P3	Male	24.334	78.9	1.76	25.4713	11	13.9333	145	90	3	23.3	16.4857	24.2491	74	1.765	23.7543	8	10.8	159	98	5	22.76	16.6429
P4	Male	24.8761	71.2	1.78	22.4719	8	11.2667	138	79	10	24.88	16.2286	25.0294	71.6	1.79	22.3464	9.33333	13.0333	126	79	6	23.46	16.4071
P5	Female	31.5318	66.9	1.785	20.9966	13.5667	20.2667	123	70	8	23.24	16.4071	31.3785	65.5	1.775	20.7895	12.2667	18.8	142	74	3	23.92	16.5143
P6	Female	31.3676	58.2	1.665	20.994	15.6333	26.8667	132	88	7	22.24	16.6	31.5921	57.6	1.67	20.6533	11.8	20.4333	134	89	12	24.3	16.3786
P7	Female	22.8446	56.1	1.612	21.589	13.2667	23.5667	110	62	5	23.24	16.1143	22.9268	56	1.62	21.3382	11.1333	19.9	121	78	19	24.12	16.4
P8	Female	29.5387	67.1	1.63	25.255	21.4333	31.9333	130	93	4	22.18	16.35	29.6153	66.6	1.64	24.762	20.4333	30.7	160	79	4	23.18	16.5071
P9	Male	20.668	73.2	1.74	24.1776	24.2	12.4333	124	69	10	23.26	16.8143	20.4956	71.8	1.73	23.9901		6.1	131	84	3	24.1	16.1714
P10	Female	22.4887	46.6	1.56	19.1486	7.83333	16.8333	110	77	2	22.22	16.6929	22.1273	45	1.56	18.4911	7.33333	16.2333	92	66	8	22.74	16.2857
P11	Female	23.091	63.8	1.69	22.3382	14.5	22.7333	106	69	6	23.14	17.0929	23.1869	64.5	1.695	22.4502	13.7333	21.2667	112	71	9	24.28	16.9071
P12	Female	24.9665	51	1.56	20.9566	7.33333	14.4	95	55	11	23.66	17.6	24.8131	51.8	1.565	21.1495	7.6	14.6333	99	69	14	24.62	16.8929
P13	Male	24.0356	60.3	1.64	22.4197	6.46667	10.6667	133	79	4	23.58	17.5214	23.9398	61	1.66	22.1367	6.53333	42.4667	122	81	12	23.46	16.9286
P14	Male	23.5975	72	1.757	23.3232	14.2667	19.8	137	82	11	24.48	17.25	23.6934	70.3	1.77	22.4393	10.7	15.2	146	85	12	23.62	17.4
P15	Female	26.5736	64.4	1.65	23.6547	19.6667	30.9667	150	83	7	24.18	17.2643	26.6502	63	1.663	22.7801	18.3	29.0667	132	81	5	22	17.1857

## Sheet: Table 2
Subject	Sex	Group	Age (y)	Height (m)	Weight (Kg)	BMI (Kg/m2)	Fat mass (Kg)	Fat mass (%)	Systolic BP (mmHg)	Diastolic BP (mmHg)	Outdoor temp (°C)	Warm room temperature (°C)	Cold room temperature (°C)	EE in warm (kcal/day)	EE in cold (kcal/day)	Cold-induced thermogenesis (kcal/day)	Supraclavicular skin temperature in warm (°C)	Supraclavicular skin temperature in cold (°C)	Sternal temperature in warm (°C)	Sternal temperature in cold (°C)	Cold-induced change in supraclavicular temperature (°C)	Cold-induced change in sternal temperature (°C)	Temperature differential between supraclavicular and sternum in warm (°C)	Temperature differential between supraclavicular and sternum in cold (°C)	Cold-induced change in temperature differential (°C)
P1	Male	Normal weight	27.9014	1.82	68.5	20.6799	8.33333	12.2	128	62	15	24.35	16.0286	1749.8	1746.89	-2.90623	35.4187	34.1286	34.825	33.1143	-1.29018	-1.71071	0.59375	1.01429	0.420536
P2	Male	Normal weight	37.4237	1.85	73.1	21.3587	9.76667	13.3	105	58	14	25.1875	16.4857	1808.36	1796.82	-11.5414	35.675	34.5714	34.4125	32.4286	-1.10357	-1.98393	1.2625	2.14286	0.880357
P3	Female	Normal weight	37.5469	1.66	54.1	19.6327	10.5	19.5	131	79	0	24.025	15.7429	1314.97	1355.64	40.6746	35.2786	34.2643	35.2429	33.7857	-1.01429	-1.45714	0.0357143	0.478571	0.442857
P4	Female	Normal weight	30.5544	1.7	59.8	20.692	11.9333	20	124	81	5	23.25	15.5857	1281.96	1538.48	256.526	35.7857	35.05	34.6857	33.8833	-0.735714	-0.802381	1.1	1.16667	0.0666667
P5	Female	Normal weight	31.0062	1.66	67.9	24.6407	17.8	26.2333	114	69	5	23.45	16.2	1283.99	1385.24	101.25	35.0167	34.075	32.85	30.4667	-0.941667	-2.38333	2.16667	3.60833	1.44167
P6	Male	Normal weight	20.4901	1.825	70.3	21.1071	6.36667	9.06667	128	72	10	24.275	16.6714	1496.94	1951.64	454.698	35.4188	34.5286	34.725	33.2429	-0.890179	-1.48214	0.69375	1.28571	0.591964
P7	Male	Normal weight	22.4093	1.83	72.9	21.7683	10	13.7	136	76	9	23.2375	16.6	1826.2	2099.02	272.82	35.1	34.5929	34.5375	33.6714	-0.507143	-0.866071	0.5625	0.921429	0.358929
P8	Female	Normal weight	32.7337	1.53	50.7	21.6583	12.9	25.3333	118	82	10	22.6	15.8857	1061.31	1248.9	187.586	35.125	33.7857	34.1375	31.5429	-1.33929	-2.59464	0.9875	2.24286	1.25536
P9	Female	Normal weight	21.5743	1.63	59.3	22.3192	13.7333	23.1	112	61	8	23.75	15.7	1546.54	1600.25	53.7142	36.1	35.2143	34.0625	32.5571	-0.885714	-1.50536	2.0375	2.65714	0.619643
P10	Male	Normal weight	21.5332	1.844	71.1	20.9097	7.83333	11.0333	113	81	8	22.65	14.9571	1404.93	1628.82	223.896	34.7812	33.75	33.7125	31.9143	-1.03125	-1.79821	1.06875	1.83571	0.766964
P11	Female	Obese	20.4545	1.715	112	38.0794	34.8	31.0333	123	73	0	23.25	16.925	1848.59	2062.04	213.445	34.2429	32.4929	33.9143	31.9857	-1.75	-1.92857	0.328571	0.507143	0.178571
P12	Female	Obese	23.8987	1.67	96	34.4222	37.4333	38.7333	131	77	1	22.8625	16.3143	1501.82	1646.49	144.673	34.8438	34.3	33.3375	31.2429	-0.54375	-2.09464	1.50625	3.05714	1.55089
P13	Male	Obese	29.7823	1.92	113	30.6532	29.0667	25.5667	134	100	9	23.8	15.9857	2513.19	2463.18	-50.008	35.3062	33.6071	34.45	31.8143	-1.69911	-2.63571	0.85625	1.79286	0.936607
P14	Female	Obese	37.5524	1.61	99.1	38.2315	41.9	42.3	127	66	8	23.6125	16.2	1842	2022.04	180.042	34.7429	32.7929	32.5857	29.2571	-1.95	-3.32857	2.05714	3.53571	1.47857
P15	Female	Obese	26.3792	1.67	108.1	38.7608	45.4333	42.0333	117	73	7	23.7375	15.7857	1914.32	1717.6	-196.724	34.5375	33.7833	34.3	31.65	-0.754167	-2.65	0.2375	2.13333	1.89583
P16	Female	Obese	27.2526	1.73	96.1	32.1093	35.4	36.8	107	75	10	22.5625	15.7571	1794.19	1732.2	-61.9954	34.8143	34.15	33.5857	32	-0.664286	-1.58571	1.45714	2.15	0.692857
P17	Male	Obese	30.3354	1.83	124	37.0271	41.5	33.4667	142	82	16	24.0125	15.8857	2199.54	2272.84	73.2967	34.8	33.8143	32.7	29.7714	-0.985714	-2.92857	2.1	4.04286	1.94286
P18	Male	Obese	39.937	1.7	124.5	43.0796	48.3	38.7667	154	85	6	23.475	16.4714	2186.17	2167.68	-18.4813	34.8071	32.7643	33.7286	30.2571	-2.04286	-3.47143	1.07857	2.50714	1.42857
P19	Female	Obese	20.2738	1.565	97.3	39.7269	41.7333	42.8333	121	81	10	23.8	16.1	1549.07	1836.74	287.67	34.7357	33.2357	34.0857	31.4857	-1.5	-2.6	0.65	1.75	1.1
P20	Male	Obese	26.6338	1.78	95.6	30.173	25.2333	26.4333	133	92	6	23.625	15.3143	1625.73	1917.03	291.301	34.5929	32.8	33.5571	30.5	-1.79286	-3.05714	1.03571	2.3	1.26429

## Sheet: Figure S1
A										B
Gene ID	White adipocytes				Brown adipocytes					Gene ID	White adipocytes				Brown adipocytes
	P1	P2	P3	P4	P1	P2	P3	P4			P1	P2	P3	P4	P1	P2	P3	P4
STMN2	2.81574	2.30111	2.93776	3.13083	1.00269	1.099	0.767408	0.665869		CHRM2	0.084955	1.25148	0	0	2.06264	2.46609	1.72165	2.10783
PAX3	0.988045	1.37067	1.52614	1.75626	0	0.253902	0	0		SLC6A4	0	0	0	0	1.01973	1.15699	1.0984	0.188747
COL11A1	2.08059	2.52418	3.29758	2.98182	1.14882	1.40003	1.79154	1.16647		SUCNR1	0.084955	0.449848	0	0	1.27685	1.36784	1.44082	1.40623
HAGLR	1.36371	1.46409	2.11497	2.20856	0.683934	0.855962	1.12643	0		AADACP1	0.084955	0	0	0	0.683934	1.099	0.8254	1.33488
NTNG1	0.930053	0.750878	1.71927	1.78622	0.303723	0.554932	0	0.586687		ANOS1	0.562077	0	0	0	1.24821	0.731023	1.30252	0.92911
IRX5	1.08495	1.01412	1.70799	1.95256	0.449851	0.952872	0	0.790807		SHISA3	0.687015	0.574787	0.605323	0.133011	1.19582	1.61563	1.52437	1.39287
BAALC	1.4829	1.08667	2.00326	2.18223	0.558996	0.731023	1.06844	1.03384		ANXA10	1.08495	1.37067	0.128202	0	1.43083	2.02475	1.8254	1.87894
NRK	0.930053	0.817825	1.55957	1.24695	0.303723	0.253902	0.22334	0.489777		ANK3	1.08495	1.33445	1.38347	1.27914	2.21328	1.97818	2.26473	1.84196
MIR503HG	1.54735	1.6803	2.29846	2.0968	1.24821	1.099	1.20106	0.92911		CP	1.0392	1.17685	0.429232	0.978109	1.70166	2.15699	1.33728	1.51097
SFRP2	2.30506	1.6803	1.52614	2.3609	1.27685	1.15699	0.62128	1.54093		CST2	0.687015	0.972727	0.429232	0	1.36818	1.7163	1.20106	1.28566
MIR503	0.988045	0.926969	1.55957	1.45523	0.604753	0.253902	0.399432	0.489777		SERPINB2	1.23108	2.12806	1.97946	1.61013	2.14383	2.7711	2.80597	2.51303
CH25H	1.69774	1.8918	1.93438	2.20856	0.646146	1.20815	0.876553	1.48978		LMO2	1.0392	0.574787	0.128202	0.610132	1.3829	1.2953	1.66267	1.43179
GREM1	3.31871	3.46437	3.7073	3.8725	3.03596	2.83823	2.85933	2.5533		PLAT	2.55917	2.65847	2.48614	2.18609	3.21976	3.3966	3.21567	3.17215
RIMS1	1.38599	1.68873	1.92754	2.06243	1.00269	0.952872	1.03625	1.18875		PDE5A	2.41739	2.16025	1.71927	1.58017	2.77531	2.62497	2.77234	2.96762
HOXC9	0.930053	0.875817	1.27433	1.13301	0.206813	0.554932	0.399432	0.364839		CYP26B1	1.16414	1.25148	0.128202	0.434041	1.57788	1.75905	1.62128	1.73898
HS3ST3B1	1.08495	1.11885	1.48993	1.67708	0.604753	0.855962	0.62128	0.84196		ALDH1A3	2.529	2.72478	2.19266	1.87337	2.84555	3.17559	3.15276	3.26044
DPT	2.64725	2.20061	2.91067	2.63132	1.90361	1.9441	2.17516	2.02444		PRSS3	1.74771	1.82398	2.03129	1.47543	2.43341	2.58634	2.59441	2.36628
KCNK2	2.6508	2.66204	2.97392	3.00107	2.09891	2.17818	2.40375	2.23407		RARB	1.26105	1.6717	0.906353	1.08725	1.54427	1.9441	2.24246	2.08084
										CHN2	1.28907	0.926969	0	1.33713	1.72202	1.45802	1.84139	1.84196

## Sheet: Figure S2
A	Basal						Noradrenaline						Oligomycin						FCCP
Subject	Vehicle	10nM	100nM	1μM	10μM	100μM	Vehicle	10nM	100nM	1μM	10μM	100μM	Vehicle	10nM	100nM	1μM	10μM	100μM	Vehicle	10nM	100nM	1μM	10μM	100μM
P1	100	90.9058	102.759	106.06	112.511	111.762	118.198	111.096	129.349	132.164	141.415	137.923	83.8292	78.3878	93.0268	96.7783	103.758	101.705	366.3	347.932	372.922	423.743	420.019	442.867
P2	100	113.74	117.361	112.54	122.456	108.52	136.837	169.143	167.653	165.674	174.173	149.385	106.742	130.143	128.841	135.991	138.291	107.619	423.077	525.086	513.098	502.486	568.966	462.3
P3	100	98.4874	92.9611	101.493	100.544	104.463	171.079	170.289	150.832	175.308	185.631	153.281	135.724	136.298	121.093	147.467	158.513	120.074	633.53	617.254	566.6	647.686	686.115	699.493
P4	100	107.857	107.237	100.3	102.051	95.6202	108.184	113.954	112.456	111.995	110.984	106.771	51.9532	49.9607	50.6793	50.1092	53.2684	46.9643	348.544	357.371	328.943	379.034	347.01	399.787
P5	100	134.213	115.384	163.674	117.634	122.078	102.481	147.891	112.901	168.011	117.653	128.717	55.9905	60.0248	55.7415	58.9008	59.9725	43.7001	278.182	431.572	288.416	447.295	328.385	357.943
P6	100	107.08	103.287	95.2985	98.4862	106.384	125.626	122.624	114.878	111.232	113.397	116.397	100.394	91.3575	95.1569	88.7091	88.8398	90.6199	356.764	321.796	319.933	319.36	315.536	353.865
P7	100	92.1705	97.7481	92.9896	96.2797	98.5639	155.411	145.614	144.111	143.703	136.343	147.726	138.895	133.596	129.307	121.695	120.991	130.931	387.565	385.124	364.131	381.12	339.235	404.151
P8	100	90.0911	112.31	94.0368	106.649	121.505	119.675	104.202	130.061	110.306	119.785	139.91	97.4869	84.7246	99.293	81.2559	70.3567	86.8726	275.643	220.675	274.046	256.863	288.147	435.46
P9	100	108.063	102.578	86.0395	86.6224	79.0215	99.8844	107.645	97.8074	86.4925	88.9922	81.6235	48.2624	54.3653	48.8205	32.3124	38.0085	32.6164	348.701	399.014	338.595	296.974	274.705	278.714
P10	100	101.408	108.045	118.781	100.11	99.1289	106.731	106.064	104.287	123.103	102.583	105.756	20.2859	16.8306	26.274	32.1881	20.9005	22.2717	249.728	262.839	263.709	302.282	231.052	212.284
P11	100	123.398	110.137	104.595	114.923	104.675	116.586	152.595	136.826	128.357	146.027	123.539	88.6188	121.968	112.858	100.816	118.832	88.6589	260.743	352.112	312.773	284.243	324.48	304.856
B	SLC6A4 mRNA
Subject	Vehicle	Serotonin 100μM
P1	1.01108	1.17478
P2	0.529791	0.423276
P3	0.255075	0.35059
P4	1.61467	1.31951
P5	0.869133	0.893496
P6	3.09952	3.4396
C	Basal						Noradrenaline						Oligomycin						FCCP
Subject	Vehicle	Sertraline 1μM	Sertraline + 10nM	Sertraline + 100nM	Sertraline + 1μM	Sertraline + 10μM	Vehicle	Sertraline 1μM	Sertraline + 10nM	Sertraline + 100nM	Sertraline + 1μM	Sertraline + 10μM	Vehicle	Sertraline 1μM	Sertraline + 10nM	Sertraline + 100nM	Sertraline + 1μM	Sertraline + 10μM	Vehicle	Sertraline 1μM	Sertraline + 10nM	Sertraline + 100nM	Sertraline + 1μM	Sertraline + 10μM
P1	100	116.528	127.504	138.419	128.203	111.253	115.203	159.157	153.631	178.721	165.497	131.702	81.7423	130.259	113.563	139.205	123.247	76.4699	495.971	655.775	547.364	657.834	657.044	546.211
P2	100	116.248	109.91	133.897	140.572	124.675	106.515	129.413	127.081	147.922	153.906	139.866	26.931	24.2086	26.6011	31.5358	38.0336	29.9737	243.263	290.483	269.334	337	367.452	318.176
P3	100	90.0774	99.7951	110.427	89.9714	91.1159	106.728	98.5055	107.637	98.8633	94.0233	89.0412	66.364	59.5104	69.3208	55.3851	57.6771	52.6805	262.816	280.451	273.26	253.868	265.052	245.584
P4	100	94.4884	95.0708	92.6397	102.115	101.17	116.459	111.986	108.453	110.702	116.751	118.202	38.5344	33.0636	30.2538	33.8406	40.2834	40.6357	315.855	380.165	349.941	334.139	373.837	365.264
P5	100	96.0847	81.912	97.4903	89.9626	92.1233	103.115	112.237	78.8742	125.058	103.074	105.423	63.2284	62.0602	50.16	86.3009	68.4215	65.2123	242.874	268.05	233.155	306.399	293.992	285.725
P6	100	105.98	97.3541	101.708	96.8464	104.681	99.0181	109.725	89.6207	95.9632	91.8528	102.121	34.3082	30.8256	22.9253	30.9708	28.2793	32.7483	260.832	263.823	223.816	245.5	252.02	267.111
D. HTR2A mRNA levels
Subject	NT_Veh	NT_Serotonin 100μM	HTR2A_Veh	HTR2A_serotonin 100μM	HTR2B_Veh	HTR2B_serotonin 100μM	HTR2A&B_Veh	HTR2A&B_serotonin 100μM
P1	100	89.7298	22.1946	21.7352	95.1784	60.0114	22.5201	42.0266
P2	100	96.6892	29.1022	21.6573	91.0817	79.278	21.0467	25.5675
P3	100	96.0537	25.364	43.0135	64.7844	102.966	32.9239	44.3639
P4	100	81.8953	34.2266	28.4229	46.8089	80.8407	54.8734	37.978
P5	100	47.0593	26.394	31.8891	94.7057	57.9811	29.1032	27.7795
P6	100	84.1422	22.6868	27.9775	64.9555	69.4292	21.7676	21.7648
E. HTR2B mRNA levels
Subject	NT_Veh	NT_Serotonin 100μM	HTR2A_Veh	HTR2A_serotonin 100μM	HTR2B_Veh	HTR2B_serotonin 100μM	HTR2A&B_Veh	HTR2A&B_serotonin 100μM
P1	100	243.729	63.1523	158.244	18.631	12.8812	7.78111	109.448
P2	100	254.208	77.979	126.935	12.131	29.5249	11.7704	23.4845
P3	100	152.484	63.3689	140.919	16.8417	23.6305	14.1333	20.8937
P4	100	130.792	69.2667	82.7823	5.94958	13.5026	8.59391	8.39164
P5	100	170.423	66.3119	97.6793	10.3689	11.6592	8.62549	10.6074
P6	100	135.118	44.3801	121.543	10.9457	18.7641	15.289	12.9133

## Sheet: Figure S3
N/A

[truncated: 1 more sheets: Figure S4]
